# Supplementary material for: Hongiastoma zhangbuensis, a New Species of the Subfamily Acrossocheilinae (Teleostei: Cyprinidae) from South China
Source: Animals (Basel). 2025 Aug 31;15(17):2563. doi: 10.3390/ani15172563 (PMC12427546; doi:10.3390/ani15172563)
Supplement: Supplementary file 1 [file animals-15-02563-s001.zip]

Archive with 1 entries (1 files):
- animals-3761538-supplementary.pdf
